# Supplementary material for: Elevated parathyroid hormone one year after kidney transplantation is an independent risk factor for graft loss even without hypercalcemia
Source: BMC Nephrol. 2022 Jun 17;23:212. doi: 10.1186/s12882-022-02840-5 (PMC9205154; doi:10.1186/s12882-022-02840-5)
Supplement: Supplementary file 1 — Additional file 1. [file 12882_2022_2840_MOESM1_ESM.xlsx]

## Sheet: Sheet1
GET DATA
/TYPE=XLSX
/FILE='F:\THPT\202101010小児GFRいろいろ削除Ca低値16歳未満削除xlsx.xlsx'
/SHEET=name '202101010小児GFRいろいろ削除Ca低値16歳未満削除'
/CELLRANGE=FULL
/READNAMES=ON
/DATATYPEMIN PERCENTAGE=95.0
/HIDDEN IGNORE=YES.
EXECUTE.
DATASET NAME データセット1 WINDOW=FRONT.
NONPAR CORR
/VARIABLES=Age HDduration DonorAge BMI Cca P1yr iPTH1yr GFR
/PRINT=SPEARMAN TWOTAIL NOSIG
/MISSING=PAIRWISE.
ノンパラメトリック
記録
出力の作成日付		06-FEB-2021 10:41:10
コメント
入力	アクティブ データセット	データセット1
	フィルタ	<なし>
	重み付け	<なし>
	分割ファイル	<なし>
	作業データファイル内の行数	892
欠損値の取り扱い	欠損の定義	ユーザー定義の欠損値は欠損値として扱われます。
	使用されたケース	各変数ペアごとの統計量は、そのペアの有効値を持つすべてのケースに基づいています。
シンタックス		NONPAR CORR /VARIABLES=Age HDduration DonorAge BMI Cca P1yr iPTH1yr GFR /PRINT=SPEARMAN TWOTAIL NOSIG /MISSING=PAIRWISE.
リソース	プロセッサ時間	00:00:00.02
	経過時間	00:00:00.01
	可能なケース数	285975 ケース
[データセット1]
相関
			Recipient age (years)	Dialysis vintage (months)	Donor age (years)	Body mass index (kg/m2)	Corrected calcium at 1 year after RTx(mg/dL)	Phosphorus at 1 year after RTx(mg/dL)	Intact PTH at 1 year after RTx(mg/dL)	eGFR (mL/min/1.73m2) at 1 year after RTx
Spearmanのロー	Recipient age (years)	相関係数	1	0.0659563	0.22158	0.2405	-0.0990666	0.073611	0.115828	-0.264487
		有意確率 (両側)		0.0489236	2.20344e-11	3.34039e-13	0.00305747	0.0279212	0.0005279	1.19949e-15
		度数	892	892	892	892	892	892	892	886
	Dialysis vintage (months)	相関係数	0.0659563	1	-0.0554684	-0.012406	0.233051	-0.0979759	0.0895417	-0.0406583
		有意確率 (両側)	0.0489236		0.0978046	0.71137	1.81659e-12	0.00339911	0.0074526	0.226657
		度数	892	892	892	892	892	892	892	886
	Donor age (years)	相関係数	0.22158	-0.0554684	1	-0.0188621	-0.154863	-0.0300066	0.153346	-0.469375
		有意確率 (両側)	2.20344e-11	0.0978046		0.573706	3.37185e-06	0.370715	4.21051e-06	9.64112e-50
		度数	892	892	892	892	892	892	892	886
	Body mass index (kg/m2)	相関係数	0.2405	-0.012406	-0.0188621	1	-0.0426444	-0.0546135	0.120649	-0.137236
		有意確率 (両側)	3.34039e-13	0.71137	0.573706		0.203221	0.103094	0.000304451	4.15721e-05
		度数	892	892	892	892	892	892	892	886
	Corrected calcium at 1 year after RTx(mg/dL)	相関係数	-0.0990666	0.233051	-0.154863	-0.0426444	1	-0.0926079	-0.122493	0.0951495
		有意確率 (両側)	0.00305747	1.81659e-12	3.37185e-06	0.203221		0.00564128	0.000245306	0.00458787
		度数	892	892	892	892	892	892	892	886
	Phosphorus at 1 year after RTx(mg/dL)	相関係数	0.073611	-0.0979759	-0.0300066	-0.0546135	-0.0926079	1	-0.117357	-0.0705228
		有意確率 (両側)	0.0279212	0.00339911	0.370715	0.103094	0.00564128		0.000444307	0.0358334
		度数	892	892	892	892	892	892	892	886
	Intact PTH at 1 year after RTx(mg/dL)	相関係数	0.115828	0.0895417	0.153346	0.120649	-0.122493	-0.117357	1	-0.168312
		有意確率 (両側)	0.0005279	0.0074526	4.21051e-06	0.000304451	0.000245306	0.000444307		4.68312e-07
		度数	892	892	892	892	892	892	892	886
	eGFR (mL/min/1.73m2) at 1 year after RTx	相関係数	-0.264487	-0.0406583	-0.469375	-0.137236	0.0951495	-0.0705228	-0.168312	1
		有意確率 (両側)	1.19949e-15	0.226657	9.64112e-50	4.15721e-05	0.00458787	0.0358334	4.68312e-07
		度数	886	886	886	886	886	886	886	886

## Sheet: Sheet2
	Spearman's rank correlation coefficient.
			Recipient age (years)	Dialysis vintage (months)	Donor age (years)	Body mass index (kg/m2)	Corrected calcium at 1 year post RTx(mg/dL)	Phosphorus at 1 year post RTx(mg/dL)	Intact PTH at 1 year post RTx(mg/dL)	eGFR at 1 year post RTx (mL/min/1.73m2)
	Recipient age (years)	Correlation coefficient	1	0.0659563	0.22158	0.2405	-0.0990666	0.073611	0.115828	-0.264487
		P value		0.0489236	2.20344e-11	3.34039e-13	0.00305747	0.0279212	0.0005279	1.19949e-15
		Number	892	892	892	892	892	892	892	886
	Dialysis vintage (months)	Correlation coefficient	0.0659563	1	-0.0554684	-0.012406	0.233051	-0.0979759	0.0895417	-0.0406583
		P value	0.0489236		0.0978046	0.71137	1.81659e-12	0.00339911	0.0074526	0.226657
		Number	892	892	892	892	892	892	892	886
	Donor age (years)	Correlation coefficient	0.22158	-0.0554684	1	-0.0188621	-0.154863	-0.0300066	0.153346	-0.469375
		P value	2.20344e-11	0.0978046		0.573706	3.37185e-06	0.370715	4.21051e-06	9.64112e-50
		Number	892	892	892	892	892	892	892	886
	Body mass index (kg/m2)	Correlation coefficient	0.2405	-0.012406	-0.0188621	1	-0.0426444	-0.0546135	0.120649	-0.137236
		P value	3.34039e-13	0.71137	0.573706		0.203221	0.103094	0.000304451	4.15721e-05
		Number	892	892	892	892	892	892	892	886
	Corrected calcium at 1 year post RTx (mg/dL)	Correlation coefficient	-0.0990666	0.233051	-0.154863	-0.0426444	1	-0.0926079	-0.122493	0.0951495
		P value	0.00305747	1.81659e-12	3.37185e-06	0.203221		0.00564128	0.000245306	0.00458787
		Number	892	892	892	892	892	892	892	886
	Phosphorus at 1 year post RTx (mg/dL)	Correlation coefficient	0.073611	-0.0979759	-0.0300066	-0.0546135	-0.0926079	1	-0.117357	-0.0705228
		P value	0.0279212	0.00339911	0.370715	0.103094	0.00564128		0.000444307	0.0358334
		Number	892	892	892	892	892	892	892	886
	Intact PTH at 1 year post RTx (mg/dL)	Correlation coefficient	0.115828	0.0895417	0.153346	0.120649	-0.122493	-0.117357	1	-0.168312
		P value	0.0005279	0.0074526	4.21051e-06	0.000304451	0.000245306	0.000444307		4.68312e-07
		Number	892	892	892	892	892	892	892	886
	eGFR at 1 year post RTx (mL/min/1.73m2)	Correlation coefficient	-0.264487	-0.0406583	-0.469375	-0.137236	0.0951495	-0.0705228	-0.168312	1
		P value	1.19949e-15	0.226657	9.64112e-50	4.15721e-05	0.00458787	0.0358334	4.68312e-07
		Number	886	886	886	886	886	886	886	886
	Elevated parathyroid hormone one year after renal transplantation is an independent risk factor for graft loss even without hypercalcemia
	BMC nephrology
	Manabu Okada, Yoshihiro Tominaga, Tetsuhiko Sato, et al.
	Corresponding author: Manabu Okada, M.D., Ph.D.
	Department of Transplantation and Endocrine Surgery,
	Japanese Red Cross Nagoya Daini Hospital, 2-9 Myoken-cho,
	Showa-ku, Nagoya, Japan 4668650
	Tel: 81-528321121 Fax: 81-528321130 E-mail: ubanam@nagoya2.jrc.or.jp
