# Supplementary material for: Elevated parathyroid hormone one year after kidney transplantation is an independent risk factor for graft loss even without hypercalcemia
Source: BMC Nephrol. 2022 Jun 17;23:212. doi: 10.1186/s12882-022-02840-5 (PMC9205154; doi:10.1186/s12882-022-02840-5)
Supplement: Supplementary file 2 — Additional file 2. [file 12882_2022_2840_MOESM2_ESM.xlsx]

## Sheet: Sheet1
ESM 2. Patient characteristics after IPTW.
	HPT-free	NC-HPT	P-value	SMD
	N = 451.2	N = 366.1
Baseline characteristics
Recipient age (years)	45 (33–58)	44 (36–59)	0.584	0.037
Body mass index (kg/m2)	21.8 (19.8–24.2)	21.8 (19.5–24.8)	0.741	0.032
Dialysis vintage (months)	4 (0–21)	6 (0–30)	0.239	0.12
Diabetes mellitus (%)	98.1 (21.8)	77.5 (21.2)	NA	0.014
Donor age (years)	58 (50–63)	58 (50–64)	0.826	0.002
Preformed DSA (%)	25.0 (5.5)	20.7 (5.7)	NA	0.006
ABO blood type incompatible KTx (%)	136.9 (30.3)	116.3 (31.8)	NA	0.031
Lab data one year post KTx
Corrected calcium (mg/dL)	9.8 (9.6–10.0)	9.8 (9.5–10.0)	0.836	0.002
Phosphorus (mg/dL)	3.3 (3.0–3.7)	3.3 (3.0–3.7)	0.661	0.001
Intact PTH (pg/mL)	56.0 (43.0–68.0)	102.0 (90.0–135.0)	<0.001*	1.829
eGFR (mL/min/1.73m2)	44.5 (37.4–51.4)	44.6 (36.1–53.2)	0.74	0.016
MBP one year post KTx (mmHg)	92.0 (84.0–99.0)	92.0 (83.0–99.3)	0.864	0.001
Data for continuous variables are presented as median (interquartile range).
DSA, donor-specific HLA antibody; eGFR, estimated glomerular filtration rate; HPT, hyperparathyroidism; IPTW, inverse probability of treatment weighting; MBP, mean blood pressure; NC-HPT, normocalcemic hyperparathyroidism; PTH, parathyroid hormone; KTx, kidney transplantation; SMD, standardized mean difference.
*P-value < 0.05
The dialysis vintage was defined as 0 when preemptive KTx was performed.
Elevated parathyroid hormone one year after renal transplantation is an independent risk factor for graft loss even without hypercalcemia
BMC nephrology
Manabu Okada, Yoshihiro Tominaga, Tetsuhiko Sato, et al.
Corresponding author: Manabu Okada, M.D., Ph.D.
Department of Transplantation and Endocrine Surgery,
Japanese Red Cross Nagoya Daini Hospital, 2-9 Myoken-cho,
Showa-ku, Nagoya, Japan 4668650
Tel: 81-528321121 Fax: 81-528321130 E-mail: ubanamadako@yahoo.co.jp
