# Supplementary material for: Elevated parathyroid hormone one year after kidney transplantation is an independent risk factor for graft loss even without hypercalcemia
Source: BMC Nephrol. 2022 Jun 17;23:212. doi: 10.1186/s12882-022-02840-5 (PMC9205154; doi:10.1186/s12882-022-02840-5)
Supplement: Supplementary file 3 — Additional file 3. [file 12882_2022_2840_MOESM3_ESM.xlsx]

## Sheet: Sheet1
ESM 3. Patient characteristics after propensity score matching.
	HPT-free	NC-HPT	P-value	SMD
	N = 306	N = 306
Baseline characteristics
Recipient age (years)	46 (35–59)	45 (36–58)	0.896	0.011
Body mass index (kg/m2)	22.0 (20.0–24.3)	21.9 (19.5–24.9)	0.603	0.025
Dialysis vintage (months)	4 (0–22)	5 (0–32)	0.538	0.031
Diabetes mellitus (%)	70 (22.9)	67 (21.9)	0.846	0.024
Donor age (years)	59 (52–64)	59 (50–64)	0.739	0.044
Preformed DSA (%)	18 (5.9)	13 (4.2)	0.461	0.075
ABO blood type incompatible KTx (%)	97 (31.7)	96 (31.4)	1	0.007
Lab data one year post KTx
Corrected calcium (mg/dL)	9.7 (9.5–9.9)	9.7 (9.5–10.0)	0.728	0.023
Phosphorus (mg/dL)	3.3 (3.0–3.7)	3.3 (3.0–3.7)	0.965	0.03
Intact PTH (pg/mL)	56.0 (43.0–67.0)	102.0 (90.0–135.0)	<0.001*	1.803
eGFR (mL/min/1.73m2)	44.4 (36.4–51.4)	43.5 (36.1–51.5)	0.569	0.031
MBP one year post KTx (mmHg)	92.0 (84.3–98.9)	92.0 (83.7–100.0)	0.669	0.016
Data for continuous variables are presented as median (interquartile range).
DSA, donor-specific HLA antibody; eGFR, estimated glomerular filtration rate; HPT, hyperparathyroidism; MBP, mean blood pressure; NC-HPT, normocalcemic hyperparathyroidism; PTH, parathyroid hormone; KTx, kidney transplantation; SMD, standardized mean difference.
*P-value < 0.05
The dialysis vintage was defined as 0 when preemptive KTx was performed.
Elevated parathyroid hormone one year after renal transplantation is an independent risk factor for graft loss even without hypercalcemia
BMC nephrology
Manabu Okada, Yoshihiro Tominaga, Tetsuhiko Sato, et al.
Corresponding author: Manabu Okada, M.D., Ph.D.
Department of Transplantation and Endocrine Surgery,
Japanese Red Cross Nagoya Daini Hospital, 2-9 Myoken-cho,
Showa-ku, Nagoya, Japan 4668650
Tel: 81-528321121 Fax: 81-528321130 E-mail: ubanamadako@yahoo.co.jp
